# Supplementary material for: Investigation of Listeria monocytogenes in Food in Northwestern Italy (2020–2024)
Source: Foods. 2025 Nov 5;14(21):3788. doi: 10.3390/foods14213788 (PMC12607664; doi:10.3390/foods14213788)
Supplement: Supplementary file 1 [file foods-14-03788-s001.zip]

Archive with 1 entries (1 files):
- foods-3936986-supplementary.xlsx
