# Supplementary material for: Investigation of Listeria monocytogenes in Food in Northwestern Italy (2020–2024)
Source: Foods. 2025 Nov 5;14(21):3788. doi: 10.3390/foods14213788 (PMC12607664; doi:10.3390/foods14213788)
Supplement: Supplementary file 1 [file foods-14-03788-s001.zip › foods-3936986-supplementary.xlsx]

## Sheet: Foglio1
Table S1: list of the characteristics of the 39 positive samples
Date	Sample	Matrix food	Serogroup	Clonal complex	Antibiotic resitance gene
2024	L.M. 7	SAUSAGE	IVb	CC1	fosX
2021	L.M. 34	TOMA (SEMI-HARD CHEESE)	IVb	CC1	fosX
2020	L.M. 37	MUSSELS	IVb	CC1	fosX
2021	L.M. 8	SALAMI	IIa	CC11	fosX
2023	L.M. 13	PASTEURISED CHEESE	IIa	CC121	fosX, tet(M), lsa(A)
2023	L.M. 22	GORGONZOLA	IIa	CC121	fosX
2023	L.M. 24	SALMON TARTARE	IIa	CC121	fosX
2023	L.M. 30	PASTEURISED CHEESE	IIa	CC121	fosX
2022	L.M. 16	SANDWICHES	IIa	CC177	fosX
2022	L.M. 17	CREAMED COD	IIa	CC19	fosX
2022	L.M. 18	SANDWICHES	IIa	CC19	fosX
2022	L.M. 6	TOMA (SEMI-HARD CHEESE)	Ivb	CC2	fosX
2020	L.M. 36	SANDWICHES	Ivb	CC2	fosX
2024	L.M. 23	PASTEURISED CHEESE	Ivb	CC217	fosX, tet(M)
2020	L.M. 27	FONTINA (SEMI-HARD CHEESE)	IIb	CC224	fosX
2024	L.M. 28	BROWN TROUT	IIb	CC288	fosX
2021	L.M. 19	VEGETABLE SALAD WITH MAYONNAISE	Ivb	CC315	fosX
2020	L.M. 38	SMOKED SALMON	IIb	CC315	fosX
2022	L.M. 5	FRESH BEEF	IIb	CC5	fosX
2020	L.M. 35	SMOKED SALMON	IIb	CC5	fosX
2022	L.M. 11	TOMA (SEMI-HARD CHEESE)	IVb	CC6	fosX
2022	L.M. 29	LETTUCE	Ivb	CC6	fosX
2021	L.M. 20	SANDWICHES	IIa	CC8	fosX
2024	L.M. 25	SMOKED BACON	IIa	CC8	fosX
2020	L.M. 26	SMOKED SALMON	IIa	CC8	fosX
2024	L.M. 1	FRESH MEAT	IIc	CC9	fosX
2023	L.M. 2	SALAMI	IIc	CC9	fosX
2023	L.M. 3	SALAMI	IIc	CC9	fosX
2023	L.M. 4	SALAMI	IIc	CC9	fosX
2023	L.M. 9	VEAL WITH TUNA SAUCE	IIc	CC9	fosX
2024	L.M. 10	SALAMI	IIc	CC9	fosX, tet(M)
2023	L.M. 12	SALAMI	IIb	CC9	fosX
2023	L.M. 14	SALAMI	IIc	CC9	fosX, tet(M)
2020	L.M. 15	SALAMI	IIc	CC9	fosX
2021	L.M. 31	PIG MUSCLE	IIc	CC9	fosX
2021	L.M. 32	BEEF CUT	IIc	CC9	fosX
2021	L.M. 33	HERRING FILLETS	IIc	CC9	fosX
2020	L.M. 39	MEAT RAVIOLI	IIc	CC9	fosX
2023	L.M. 21	PESTO	IIb	ST560	fosX
